# Supplementary material for: Modeling dependency structures in 450k DNA methylation data
Source: Bioinformatics. 2021 Nov 12;38(4):885–91. doi: 10.1093/bioinformatics/btab774 (PMC8796368; doi:10.1093/bioinformatics/btab774)
Supplement: btab774_supplementary_data [file btab774_supplementary_data.zip › SupplementaryTable1_Finalized.xlsx]

## Sheet: Sheet1
Mann-Whitney test,	Number of pairs	Chr	p-value (log(tau))	Combined p-value	p-value (log(kappa))	Combined p-value
alternative hypothesis				(log(tau))		(log(kappa))
Random pairing of	NrandomPairs = 604	1	1.38E-10	1.14E-10	1.95E-02	5.77E-03
individuals greater	NMatchedPlate = 604	2	3.56E-09		1.49E-01
differences than		3	2.56E-10		1.36E-01
random pairing		4	1.19E-08		1.70E-01
matched on		5	1.70E-07		1.31E-01
conversion plate		6	6.06E-16		4.82E-02
		7	1.24E-10		2.09E-02
		8	2.01E-09		7.60E-02
		9	1.95E-05		3.70E-03
		10	2.30E-09		1.17E-01
		11	6.21E-13		4.76E-02
		12	4.83E-10		4.85E-02
		13	4.38E-08		2.25E-02
		14	1.03E-06		1.17E-02
		15	1.83E-06		1.42E-01
		16	3.56E-07		1.26E-02
		17	5.58E-14		1.05E-02
		18	3.29E-07		4.01E-03
		19	6.33E-11		2.05E-04
		20	4.59E-14		9.43E-02
		21	9.63E-07		1.39E-01
		22	1.03E-09		7.71E-03
Random pairing of	NMatchedPlate = 604	1	2.30E-03	3.82E-04	2.18E-01	2.17E-02
individuals matched on	NMatchedPlateBeadChip = 604	2	6.14E-04		1.91E-02
conversion plate		3	3.88E-04		1.03E-01
greater differences		4	1.16E-03		3.37E-02
than random pairing		5	4.54E-04		1.64E-02
matched on		6	2.42E-02		7.56E-02
conversion plate and		7	2.38E-03		2.12E-02
BeadChip		8	2.98E-02		7.76E-02
		9	5.10E-02		1.30E-01
		10	1.04E-03		7.30E-02
		11	2.75E-02		3.07E-01
		12	7.83E-03		1.41E-02
		13	5.69E-03		2.87E-01
		14	2.48E-03		9.06E-03
		15	1.23E-04		1.70E-01
		16	1.35E-03		2.04E-01
		17	2.17E-01		5.82E-02
		18	1.07E-02		1.81E-02
		19	4.18E-02		1.46E-02
		20	3.88E-03		1.62E-01
		21	3.15E-02		3.56E-02
		22	1.20E-02		2.30E-01
Random pairing of	NMatchedPlate = 604	1	1.81E-08	2.26E-10	1.16E-04	2.54E-10
individuals matched on	NTruePairing = 604	2	1.59E-09		7.39E-08
conversion plate		3	7.82E-08		9.09E-06
greater differences		4	1.53E-07		3.56E-08
than true pairing		5	4.03E-08		4.31E-06
of twins		6	1.41E-09		1.23E-07
		7	2.74E-09		1.46E-08
		8	4.41E-07		9.27E-06
		9	1.84E-04		1.41E-03
		10	4.81E-08		1.94E-06
		11	2.20E-07		1.87E-06
		12	1.09E-06		1.39E-06
		13	5.38E-07		2.31E-05
		14	1.01E-07		2.72E-04
		15	1.51E-08		6.49E-08
		16	4.80E-10		7.80E-06
		17	2.98E-05		2.89E-06
		18	1.18E-06		8.64E-06
		19	2.05E-07		1.28E-06
		20	8.38E-09		2.15E-05
		21	1.46E-05		3.93E-08
		22	1.33E-06		2.30E-05
Random pairing of	NMatchedPlateBeadChip = 604	1	2.54E-03	2.04E-04	1.18E-03	3.40E-06
individuals matched on	NTruePairing = 604	2	2.59E-03		8.92E-04
conversion plate and		3	2.27E-02		7.57E-04
BeadChip greater		4	2.33E-02		1.49E-04
differences than true		5	2.00E-02		8.44E-03
pairing of twins		6	3.37E-05		3.95E-05
		7	1.08E-03		1.84E-04
		8	1.20E-03		1.13E-03
		9	2.77E-02		2.63E-02
		10	1.45E-02		7.66E-04
		11	6.80E-04		1.06E-05
		12	1.09E-02		4.70E-03
		13	1.06E-02		8.72E-05
		14	6.99E-03		1.41E-01
		15	2.21E-02		3.44E-06
		16	7.90E-04		1.72E-04
		17	3.89E-04		7.99E-04
		18	6.76E-03		1.21E-02
		19	1.48E-04		8.16E-03
		20	1.77E-03		6.89E-04
		21	1.14E-02		1.27E-04
		22	7.88E-03		2.26E-04
Monozygotic twins run	NDifferentBeadChip = 82	1	9.61E-02	2.15E-01	7.43E-01	9.22E-01
on different BeadChip	NSameBeadChip = 254	2	1.98E-01		8.85E-01
greater differences		3	3.83E-01		8.82E-01
than monozygotic		4	4.65E-01		8.55E-01
twins run on same		5	3.88E-01		9.67E-01
BeadChip		6	2.71E-01		8.74E-01
		7	4.50E-01		9.42E-01
		8	3.02E-01		9.45E-01
		9	9.10E-01		9.81E-01
		10	1.33E-01		7.30E-01
		11	1.32E-01		3.78E-01
		12	4.00E-01		9.06E-01
		13	1.52E-01		6.36E-01
		14	2.71E-01		6.97E-01
		15	1.18E-01		7.41E-01
		16	9.26E-02		5.14E-01
		17	1.24E-01		9.16E-01
		18	7.97E-01		8.87E-01
		19	3.48E-02		9.72E-01
		20	1.61E-01		4.21E-01
		21	2.77E-01		8.67E-01
		22	5.55E-01		9.90E-01
Dizygotic twins run on	NDifferentBeadChip = 38	1	8.57E-02	8.65E-02	7.30E-01	8.96E-01
different BeadChip	NSameBeadChip = 230	2	1.42E-01		9.29E-01
greater differences		3	7.46E-02		9.45E-01
than dizygotic twins		4	3.55E-01		9.47E-01
run on same BeadChip		5	5.15E-01		9.74E-01
		6	1.08E-01		2.47E-01
		7	3.63E-02		6.57E-01
		8	1.00E-01		9.19E-01
		9	4.75E-01		9.16E-01
		10	1.38E-01		8.84E-01
		11	1.02E-01		7.47E-01
		12	2.32E-01		9.06E-01
		13	2.50E-01		7.36E-01
		14	6.14E-01		9.97E-01
		15	7.21E-01		9.78E-01
		16	2.81E-02		4.39E-01
		17	1.96E-02		5.01E-01
		18	2.07E-01		9.43E-01
		19	3.69E-02		6.43E-01
		20	7.39E-02		8.24E-01
		21	4.77E-01		7.97E-01
		22	1.14E-02		5.55E-01
Dizygotic twins	NDizygotic = 268	1	2.53E-02	2.92E-03	6.74E-04	9.76E-06
greater differences	Nmonozygotic = 336	2	1.68E-02		3.57E-03
than monozygotic		3	8.35E-02		7.04E-03
twins		4	4.92E-03		6.53E-03
		5	3.48E-03		2.22E-04
		6	2.61E-02		8.65E-03
		7	2.28E-03		1.02E-03
		8	1.69E-02		9.65E-04
		9	3.38E-02		2.74E-03
		10	1.55E-01		1.06E-03
		11	1.05E-02		2.97E-02
		12	1.13E-02		1.90E-04
		13	3.14E-03		1.78E-05
		14	5.91E-03		2.36E-05
		15	8.80E-04		7.05E-05
		16	2.68E-01		6.34E-02
		17	1.11E-01		5.96E-02
		18	8.34E-04		1.31E-04
		19	5.48E-02		3.42E-04
		20	5.55E-02		1.41E-03
		21	3.31E-03		2.89E-04
		22	2.31E-01		1.48E-03
Opposite sex dizygotic	NOppSex = 93	1	3.83E-01	3.17E-02	2.09E-01	1.64E-02
twins greater	NSameSex = 175	2	3.98E-01		6.79E-02
differences than same		3	3.73E-01		2.59E-01
sex dizygotic twins		4	7.87E-02		5.27E-03
		5	1.57E-01		1.78E-02
		6	1.20E-01		2.27E-01
		7	4.79E-02		2.61E-03
		8	1.90E-02		3.21E-02
		9	1.13E-03		5.12E-03
		10	4.29E-01		4.75E-01
		11	6.83E-02		2.25E-02
		12	2.18E-02		8.15E-03
		13	2.84E-02		2.70E-02
		14	3.42E-02		2.67E-03
		15	1.73E-01		7.30E-02
		16	1.12E-01		2.30E-01
		17	5.79E-03		3.27E-01
		18	1.43E-02		3.49E-02
		19	1.40E-02		5.01E-02
		20	1.95E-01		3.45E-01
		21	2.38E-01		3.53E-01
		22	3.02E-01		2.91E-01
